# Supplementary material for: B cells sustain inflammation and predict response to immune checkpoint blockade in human melanoma
Source: Nat Commun. 2019 Sep 13;10:4186. doi: 10.1038/s41467-019-12160-2 (PMC6744450; doi:10.1038/s41467-019-12160-2)
Supplement: Supplementary file 8 — Supplementary Software 1 [file 41467_2019_12160_MOESM8_ESM.zip]

Archive with 12 entries (12 files):
- 193518_1_other_1_1560249387.pdf
- 193518_1_supp_0_psxk8f.pdf
- 193518_1_rebut_0_psxkss.pdf
- 193518_1_supp_3864737_psz9d5.xlsx
- 193518_1_supp_3864751_psz9d5.xlsx
- 193518_1_supp_3864752_psz9d5.xlsx
- 193518_1_supp_3864753_psz9d5.xlsx
- 193518_1_supp_3864754_psz9d5.xlsx
- 193518_1_related_ms_3864797_psxthz.pdf
- 193518_1_other_0_psz9cz.zip
- 193518_1_additional_review_material_0_pt1pcy.pdf
- 193518_1_supp_0_pt1phq.pdf
