# Supplementary material for: B cells sustain inflammation and predict response to immune checkpoint blockade in human melanoma
Source: Nat Commun. 2019 Sep 13;10:4186. doi: 10.1038/s41467-019-12160-2 (PMC6744450; doi:10.1038/s41467-019-12160-2)
Supplement: Supplementary file 8 — Supplementary Software 1 [file 41467_2019_12160_MOESM8_ESM.zip › 193518_1_supp_3864753_psz9d5.xlsx]

## Sheet: IHC
Antigen	Antibody	Dilution	Company	Detection System (all Dako #K5003)	TSA fluorophore (all Perkin Elmer)
CD19	Rabbit monoclonal, clone EPR5906	1:500	Abcam	Link, Biotinylated Secondary Antibodies: 1:20 Streptavidin Peroxidase: 1:20	Opal Reagent
CD20	Mouse monoclonal, clone L26	1:2000	Dako
CD27	Rabbit monoclonal, clone EPR8569	1:500	Abcam
CD38	Mouse monoclonal, clone AT13/5	1:1350	Dako
CD138	mouse monoclonal, clone MI15	1:1350	Agilent
CD5	Mouse monoclonal, clone 4C7	1:600	Novocastra
IL-10	Rabbit polyclonal IgG	1:800	Proteintech
CD8	Mouse monoclonal, clone C8/144B	1:900	Biocare Medical
FoxP3	Rabbit monoclonal, clone D2W8E	1:400	Cell Signaling Technology
