# Supplementary material for: B cells sustain inflammation and predict response to immune checkpoint blockade in human melanoma
Source: Nat Commun. 2019 Sep 13;10:4186. doi: 10.1038/s41467-019-12160-2 (PMC6744450; doi:10.1038/s41467-019-12160-2)
Supplement: Supplementary file 8 — Supplementary Software 1 [file 41467_2019_12160_MOESM8_ESM.zip › 193518_1_supp_3864754_psz9d5.xlsx]

## Sheet: anti-CD20 patients
Patient	Age (years)	Gender	ECOG perf. Status	TNM (AJCC 2002)	Number of sites	Sites	Prior therapies	Clinical trial type
1	51	m	0	IV, M1b	4	Skin, subcutaneous, lymph node, lung	Surgery	therapeutic setting
2	35	m	0	IV, M1c	5	Skin, subcutaneous, lymph node, lung, liver	Surgery, IFN, ipilimumab	therapeutic setting
3	67	m	0	IV, M1a	2	Lymph nodes, lung	Surgery	no anti-CD20 therapy
4	72	m	0	IV, M1c	4	Subcutaneous, lymph node, lung, liver	Surgery, dacarbazine	therapeutic setting
5	32	f	0	IV, M1a	3	Skin, subcutaneous, lymph node	Surgery, placlitaxel, cisplatin vemurafenib, ipilimumab	therapeutic setting
6	48	m	1	IV, M1b	4	Skin, subcutaneous, lymph node, lung	Surgery, IFN, dacarbazine, ipilimumab	therapeutic setting
7	50	m	1	IV, M1b	3	Skin, lmyph nodes, lung	Surgery, LD-IFNa, radiation therapy, chemotherapy (treosulfan, fotemustine)	adjuvant setting
8	49	f	0	IIIC	1	Lymph nodes	IFNa	adjuvant setting
9	71	m	0	IV, M1c	4	Skin, subcutaneous, lymph node, liver	Surgery, IFN	therapeutic setting
10	72	m	0	IV, M1c	4	Lymph node, lung, liver, bone	Survery, IFN, dacarbazine, IL-2, ipilimumab	therapeutic setting
11	69	m	0	IV, M1c	2	Skin, soft tissue	Surgery, dacarbazine, fotemustine, radiotherapy, carboplatin/paclitaxel, ipilimumab	therapeutic setting
12	53	f	0	IV, M1c	5	Soft tissue, lymph node, lung, liver, bone	Surgery, vemurafenib, ipilimumab	therapeutic setting
Abbrev.: M1a, distant skin, subcutaneous, or nodal metastases; M1b, lung metastases; M1c, all other visceral metastases

## Sheet: Whole Tissue Samples
Sample Id	Age	Sex	Body site
M1	59	m	cutaneous lower extremity
M2	79	m	cutaneous lower extremity
M3	78	f	cutaneous lower extremity
M4	74	m	cutaneous back
M5	52	m	cutaneous thorax
M6	62	f	cutaneous lower extremity
M7	65	f	cutaneous lower extremity
M8	55	m	cutaneous lower extremity
M9	46	m	cutaneous upper extremity
M10	73	f	cutaneous upper extremity
M11	56	f	cutaneous thorax
M12	29	m	cutaneous thorax
M13	57	m	cutaneous thorax
M14	57	m	cutaneus unspecified
M15	60	m	cutaneous lower extremity
M16	68	m	cutaneous thorax
M17	88	f	cutaneous lower extremity
M18	41	m	cutaneous back
M19	80	f	cutaneous lower extremity
M20	34	f	cutaneous lower extremity
M21	53	f	cutaneous lower extremity
M22	32	f	cutaneous thorax
M23	71	m	cutaneous abdomen
M24	72	m	cutaneous thorax
M25	81	m	cutaneous back
M26	44	m	cutaneous lower extremity
M27	77	f	cutaneous thorax
M28	49	m	cutaneous thorax
M29	52	m	cutaneous back
M30	75	f	cutaneous back
M31	52	f	cutaneous lower extremity
M32	88	f	cutaneous head
M33	56	f	cutaneous head
M34	67	m	cutaneous lower extremity
M35	82	m	cutaneous back
M36	58	m	cutaneous abdomen
M37	67	m	cutaneous abdomen
M38	53	f	cutaneous lower extremity
M39	35	m	cutaneous upper extremity
M40	72	m	cutaneous thorax
M41	51	m	cutaneous thorax
